# Supplementary material for: A systematic analysis of the human immune response to Plasmodium vivax
Source: J Clin Invest. 2023 Oct 16;133(20):e152463. doi: 10.1172/JCI152463 (PMC10575735; doi:10.1172/JCI152463)
Supplement: Supporting data values [file jci-133-152463-s095.xlsx]

## Sheet: F1B
		volunteer
	days post-infection	2	3	5	6	7	9
	1	1	1	1	1	1	1
	2	1	1	1	1	1	1
	2.5	1	1	1	1	1	1
	3	1	1	1	1	1	1
	3.5	1	1	1	1	1	1
	4	1	1	1	1	1	1
	4.5	1	1	1	1	1	1
	5	1	11	1	1	1	1
	5.5	20	6	1	1	1	1
	6	1	11	1	1	1	2
	6.5	7	63	1	1	1	15
	7	17	78	1	6	1	1
	7.5	6	45	5	1	1	1
	8	17	60	18	21	1	1
	8.5	51	260	22	21	23	13
	9	58	508	72	33	32	15
	9.5	95	407	44	38	58	16
	10	67	1060	239	8	57	8
	10.5	156	2060	250	227	204	55
	11	301	3132	519	266	406	53
	11.5	290	2640	611	317	207	24
	12	294	5393	972	459	616	76
	12.5	411	11259	1735	986	1227	305
	13	956		2666	1331	1431	239
	13.5			2999		1253
	14	2251		4700	2632	3054	717
	14.5	417		1538	1056	1444
	15	5035		17795	8687	9597	1479
	15.5	3779		14843	7112	8134	1438
	16					15768	2593
	16.5						9668
	17						7894
	17.5
	18
	18.5
	19
	19.5
	20
	20.5
	21

## Sheet: F1C
		volunteer
		2	3	5	6	7	9
	baseline	1.85	1.93	1.44	1.78	3.13	2.18
	C7	1.82	1.65	1.4	1.3	2.42	1.53
	C14	1.08		1.2	0.83	2.46	1.65
	diagnosis	0.86	1.04	0.44	0.77	1.88	1.61
	T1	0.72	0.77	0.63	0.3	1.08	0.67
	T6	1.63	2.53	1.63	2.07	3.17	2.24
	memory	1.81	3.84	1.75	1.44	2.95	2.17

## Sheet: F1D
		volunteer
		2	3	5	6	7	9
	baseline	20	18	12	28	21	9
	C7	21	11	10	21	23	6
	C14	23		11	17	18	10
	diagnosis	21	19	12	18	18	11
	T1	21	22	13	26	20	12
	T6	46	135	16	56	80	114
	memory	13	16	10	10	18	26

## Sheet: F2A
	volunteer	timepoint	neutrophils	lymphocytes	monocytes	eosinophils
	2	baseline	3.18	1.85	0.43	0.17
	3	baseline	3.24	1.93	0.34	0.05
	5	baseline	1.95	1.44	0.23	0.05
	6	baseline	2.92	1.78	0.57	0.06
	7	baseline	6.42	3.13	1.23	0.17
	9	baseline	3.11	2.18	0.35	0.08
	2	diagnosis	2.49	0.86	0.37	0.01
	3	diagnosis	2.98	1.04	0.26	0.03
	5	diagnosis	1.64	0.44	0.13	0
	6	diagnosis	1.79	0.77	0.35	0
	7	diagnosis	4.4	1.88	1.11	0.15
	9	diagnosis	2.48	1.61	0.45	0.14
	2	T6	4.35	1.63	0.43	0.1
	3	T6	3.82	2.53	0.41	0.06
	5	T6	1.46	1.63	0.22	0.04
	6	T6	2.26	2.07	0.45	0.03
	7	T6	3.93	3.17	0.91	0.21
	9	T6	2.01	2.24	0.28	0.07
	2	memory	3.01	1.81	0.38	0.12
	3	memory	4.37	3.84	0.48	0.08
	5	memory	1.26	1.75	0.24	0.08
	6	memory	2.91	1.44	0.51	0.06
	7	memory	5.46	2.95	0.97	0.22
	9	memory	2.73	2.17	0.44	0.06

## Sheet: F7A
	P. falciparum													P. vivax
	3030	90761.7	56967.6	3635.9	20706.2	7679.9	192971	2192.7	111129	45327	17905	5986	8888	5035	11259	17795	8687	15768	9668

## Sheet: SF7
	days post-infection	P. falciparum													P. vivax
	1	1	2	3	4	5	6	7	8	9	10	11	12	13	1	1	1	1	1	1
	2	1	1	1	1	1	1	1	1	1	1	1	1	1	1	1	1	1	1	1
	2.5	1	1	1	1	1	1	1	1	1	5	1	1	1	1	1	1	1	1	1
	3	1	1	1	1	1	1	1	1	1	1	1	1	1	1	1	1	1	1	1
	3.5	1	1	1	1	1	1	1	1	1	7	1	1	2	1	1	1	1	1	1
	4	1	4.6	1	4	1	1	1	1	1	9	2	1	2	1	1	1	1	1	1
	4.5	1	1	1	1	1	10	1	4	1	10	9	5	5	1	1	1	1	1	1
	5	1	2.8	3.5	3.6	1	2.7	1.7	1	1	8	2	2	5	1	11	1	1	1	1
	5.5	24.5	13.7	15.9	96.2	1	26.3	19.6	2.9	61	122	19	6	5	20	6	1	1	1	1
	6	37.3	22.5	29.5	113.6	1	29.2	13.5	9.8	50	89	45	28	35	1	11	1	1	1	2
	6.5	6.3	2.6	19.3	27.7	1	22.5	13	1	17	89	50	18	40	7	63	1	1	1	15
	7	13.5	16.5	17.2	141.5	1	18.8	41.9	44.2	110	127	60	42	27	17	78	1	6	1	1
	7.5	479.3	297.2	624.2	2691.2	9.9	629.8	571.6	251.8	1171	3958	1122	440	645	6	45	5	1	1	1
	8	81.3	117.5	627.8	2558.5	18.8	382	271.9	193.2	569	3630	1049	266	487	17	60	18	21	1	1
	8.5	901.3	531.7	495.8	3635.9	4.7	983.1	872.4	526.3	2237	4573	905	617	320	51	260	22	21	23	13
	9	3030	1633.8	4937		79.1	4455.3	5582.8	2192.7	6877	25963	4360	4008	4382	58	508	72	33	32	15
	9.5	2357.3	1358.5	6943.9		113.6	7679.9	5204.7	1855.3	6272	45327	17905	5986	8888	95	407	44	38	58	16
	10		364.1	2315.8		40.2	2985.9	3375		2365		8718	2545	5562	67	1060	239	8	57	8
	10.5		27741.9	56967.6		3118.1		124063		100946					156	2060	250	227	204	55
	11		33941.7			1557.2		192971		111129					301	3132	519	266	406	53
	11.5		9920.7			432.1									290	2640	611	317	207	24
	12		90761.7			2956.8									294	5393	972	459	616	76
	12.5					20706.2									411	11259	1735	986	1227	305
	13					6314.3									956		2666	1331	1431	239
	13.5																2999		1253
	14														2251		4700	2632	3054	717
	14.5														417		1538	1056	1444
	15														5035		17795	8687	9597	1479
	15.5														3779		14843	7112	8134	1438
	16																		15768	2593
	16.5																			9668
	17																			7894
	17.5
	18
	18.5
	19
	19.5
	20
	20.5
	21
